# Supplementary material for: Molecular Detection of Integrons, Colistin and β-lactamase Resistant Genes in Salmonella enterica Serovars Enteritidis and Typhimurium Isolated from Chickens and Rats Inhabiting Poultry Farms
Source: Microorganisms. 2022 Jan 28;10(2):313. doi: 10.3390/microorganisms10020313 (PMC8876313; doi:10.3390/microorganisms10020313)
Supplement: Supplementary file 1 [file microorganisms-10-00313-s001.zip]

Archive with 1 entries (1 files):
- microorganisms-1496093-supplementary.pdf
